# Supplementary material for: Associations of Glucometabolic Indices with Aortic Stiffness in Patients Undergoing Peritoneal Dialysis with and without Diabetes Mellitus
Source: Int J Mol Sci. 2023 Dec 4;24(23):17094. doi: 10.3390/ijms242317094 (PMC10707165; doi:10.3390/ijms242317094)
Supplement: Supplementary file 1 [file ijms-24-17094-s001.zip]

Archive with 1 entries (1 files):
- ijms-2710742-supplementary.pdf
